# Supplementary material for: Development of an indirect competitive chemiluminescent enzyme immunoassay for ethanamizuril residue detection in eggs and feed
Source: Food Chem X. 2026 Apr 6;35:103838. doi: 10.1016/j.fochx.2026.103838 (PMC13091162; doi:10.1016/j.fochx.2026.103838)
Supplement: Supplementary file 1 — Supplementary material 1 [file mmc1.zip]

Archive with 8 entries (7 files):
- mmc1/
- mmc1/Table S1 Sensitivity test of mouse anti-ethanamizuril antiserum.xlsx
- mmc1/Table S2. The indirect ELISA titre of anti-ethanamizuril  monoclonal antibodies.xlsx
- mmc1/Table S3 Sensitivity test of anti-ethanamizuril monoclonal antibody.xlsx
- mmc1/Table S4 Indirect competitive chemiluminescence enzyme immunoassay to determine the sensitivity of ethanamizuril.xlsx
- mmc1/Table S5 Optimization of four single-factor working conditions of indirect competitive chemiluminescent enzyme immunoassay.xlsx
- mmc1/Table S6 Recovery  of the ic-CLEIA for ethanamizuril spiked in eggs and feed.xlsx
- mmc1/Table S7 Comparison of the ic-CLEIA with HPLC-MSMS for three levels of ethanamizuril residues in eggs and feed.xlsx
