# Supplementary material for: Development of an indirect competitive chemiluminescent enzyme immunoassay for ethanamizuril residue detection in eggs and feed
Source: Food Chem X. 2026 Apr 6;35:103838. doi: 10.1016/j.fochx.2026.103838 (PMC13091162; doi:10.1016/j.fochx.2026.103838)
Supplement: Supplementary file 1 — Supplementary material 1 [file mmc1.zip › mmc1/Table S1 Sensitivity test of mouse anti-ethanamizuril antiserum.xlsx]

## Sheet: Sheet1
Table S1 Sensitivity test of mouse anti-ethanamizuril antiserum
Mouse number	160	80	40	20	10	5	2.5	0
NO.1	0.164	0.227	0.345	0.455	0.534	0.681	0.796	1.027
NO.2	0.220	0.381	0.491	0.609	0.743	0.815	0.931	1.036
NO.3	0.323	0.404	0.529	0.607	0.762	0.898	0.956	1.024
1. IC50 value of 13.89 ng/mL for polyclonal antiserum (Fig. 1)
160	2.20412	0.159688	0.164
80	1.90309	0.221032	0.227
40	1.60206	0.33593	0.345
20	1.30103	0.443038	0.455
10	1	0.519961	0.534
5	0.69897	0.663096	0.681
2.5	0.39794	0.775073	0.796
0			1.027
2. IC50 value of 32.72 ng/mL for polyclonal antiserum (Fig. 2)
160	2.20412	0.212355	0.22
80	1.90309	0.367761	0.381
40	1.60206	0.473938	0.491
20	1.30103	0.587838	0.609
10	1	0.717181	0.743
5	0.69897	0.78668	0.815
2.5	0.39794	0.898649	0.931
0			1.036
3.IC50 value of 44.31 ng/mL for polyclonal antiserum (Fig. 3)
160	2.20412	0.31543	0.323
80	1.90309	0.394531	0.404
40	1.60206	0.516602	0.529
20	1.30103	0.592773	0.607
10	1	0.744141	0.762
5	0.69897	0.876953	0.898
2.5	0.39794	0.933594	0.956
0			1.024
