# Supplementary material for: Development of an indirect competitive chemiluminescent enzyme immunoassay for ethanamizuril residue detection in eggs and feed
Source: Food Chem X. 2026 Apr 6;35:103838. doi: 10.1016/j.fochx.2026.103838 (PMC13091162; doi:10.1016/j.fochx.2026.103838)
Supplement: Supplementary file 1 — Supplementary material 1 [file mmc1.zip › mmc1/Table S2. The indirect ELISA titre of anti-ethanamizuril monoclonal antibodies.xlsx]

## Sheet: Sheet1
Table S2. The indirect ELISA titre of anti-ethanamizuril monoclonal antibodies
hydridoma lines	OD450 nm value	titre of supernatant	titer of ascites
1F7	2.937	1:8.0 × 102	1:2.56 × 105
2D2	3.191	1:1.6 × 103	1:5.12 × 105
3E5	2.872	1:4.0 × 102	1:1.28 × 105
					0
