# Supplementary material for: Development of an indirect competitive chemiluminescent enzyme immunoassay for ethanamizuril residue detection in eggs and feed
Source: Food Chem X. 2026 Apr 6;35:103838. doi: 10.1016/j.fochx.2026.103838 (PMC13091162; doi:10.1016/j.fochx.2026.103838)
Supplement: Supplementary file 1 — Supplementary material 1 [file mmc1.zip › mmc1/Table S3 Sensitivity test of anti-ethanamizuril monoclonal antibody.xlsx]

## Sheet: Sheet1
Table S3 Sensitivity test of anti-ethanamizuril monoclonal antibodies
Hybridoma cell lines	64	32	16	8	4	2	1	0
1F7	0.257	0.335	0.416	0.518	0.653	0.745	0.810	1.012
2D2	0.074	0.196	0.292	0.391	0.488	0.584	0.646	1.014
3E5	0.293	0.353	0.461	0.592	0.689	0.743	0.860	1.017
1. IC50 value of 9.74 ng/mL for anti-ethanamizuril monoclonal antibody (Fig. 2)
64	1.80618	0.253953	0.257
32	1.50515	0.331028	0.335
16	1.20412	0.411067	0.416
8	0.90309	0.511858	0.518
4	0.60206	0.645257	0.653
2	0.30103	0.736166	0.745
1	0	0.800395	0.81
0			1.012
2. IC50 value of 3.23 ng/mL for anti-ethanamizuril monoclonal antibody (Fig. 1)
64	1.80618	0.0729783	0.074
32	1.50515	0.193294	0.196
16	1.20412	0.287968	0.292
8	0.90309	0.385602	0.391
4	0.60206	0.481262	0.488
2	0.30103	0.575937	0.584
1	0	0.637081	0.646
0			1.014
3.IC50 value of 12.44 ng/mL foranti-ethanamizuril monoclonal antibody (Fig. 3)
64	1.80618	0.288102	0.293
32	1.50515	0.347099	0.353
16	1.20412	0.453294	0.461
8	0.90309	0.582104	0.592
4	0.60206	0.677483	0.689
2	0.30103	0.73058	0.743
1	0	0.845624	0.86
0			1.017
