# Supplementary material for: Development of an indirect competitive chemiluminescent enzyme immunoassay for ethanamizuril residue detection in eggs and feed
Source: Food Chem X. 2026 Apr 6;35:103838. doi: 10.1016/j.fochx.2026.103838 (PMC13091162; doi:10.1016/j.fochx.2026.103838)
Supplement: Supplementary file 1 — Supplementary material 1 [file mmc1.zip › mmc1/Table S4 Indirect competitive chemiluminescence enzyme immunoassay to determine the sensitivity of ethanamizuril.xlsx]

## Sheet: Sheet1
Table S4 Indirect competitive chemiluminescence enzyme immunoassay (ic-CLEIA) to determine the sensitivity of ethanamizuril (EZL)
Concentration of ethanamizuril (pg/mL)	5120	2560	1280	640	320	160	80	40	20	10	5	0
Relative light unit	53422	73319	111816	174611	229940	303086	368852	435706	524607	581300	592535	676598
IC50=116.1 pg/mL	0			676598
IC20~IC80=14.6~923.6 pg/mL	5120	3.70927	0.0789568	53422
IC10=7.3 pg/mL	2560	3.40824	0.108364	73319
	1280	3.10721	0.165262	111816
	640	2.80618	0.258072	174611
	320	2.50515	0.339847	229940
	160	2.20412	0.447956	303086
	80	1.90309	0.545157	368852
	40	1.60206	0.643966	435706
	20	1.30103	0.77536	524607
	10	1	0.858757	581033
	5	0.69897	0.875756	592535
	1280	3.10721	0.165262	111816
	640	2.80618	0.258072	174611
	320	2.50515	0.339847	229940
	160	2.20412	0.447956	303086
	80	1.90309	0.545157	368852
	40	1.60206	0.643966	435706
	20	1.30103	0.77536	524607
