# Supplementary material for: Development of an indirect competitive chemiluminescent enzyme immunoassay for ethanamizuril residue detection in eggs and feed
Source: Food Chem X. 2026 Apr 6;35:103838. doi: 10.1016/j.fochx.2026.103838 (PMC13091162; doi:10.1016/j.fochx.2026.103838)
Supplement: Supplementary file 1 — Supplementary material 1 [file mmc1.zip › mmc1/Table S5 Optimization of four single-factor working conditions of indirect competitive chemiluminescent enzyme immunoassay.xlsx]

## Sheet: Sheet1
Table S 5A Optimization of coating conditions for ethanamizuril (EZL)-OVA
Coating conditions of EZL-OVA	IC50 (ng/mL)	RLUmax	RLUmax/IC50
1 h at 37 ℃	0.17	420967	2.47628e+06
2 h at 37 ℃	0.12	676598	5.63832e+06
9 h at 4 ℃	0.19	686860	3.61505e+06
Table S 5B Optimization of blocking solution
Blocking solution	IC50 (ng/mL)	RLUmax	RLUmax/IC50
5% skim milk powder	0.22	651579	2.96172e+06
1% gelatin	0.12	676598	5.63832e+06
5% porcine serum	0.26	615745	2368250
Table S 5C Optimization of blocking conditions
Blocking solution	IC50 (ng/mL)	RLUmax	RLUmax/IC50
0.5 h at 37 ℃	0.39	456372	1.17018e+06
1 h at 37 ℃	0.12	676598	5.63832e+06
1.5 h at 37 ℃	0.5	700912	1401824
Table S 5D Optimization of competition time
Competition time	IC50 (ng/mL)	RLUmax	RLUmax/IC50
10	0.21	632181	3.01039e+06
20	0.12	676598	5.63832e+06
30	0.17	695745	4.09262e+06
Table S 5E Optimization of dilutions of Goat anti-mouse HRP-IgG
Dilutions ratio of HRP-IgG	IC50 (ng/mL)	RLUmax	RLUmax/IC50
1000	0.25	783921	3135684
2000	0.34	735526	2.16331e+06
4000	0.12	676598	5.63832e+06
8000	0.57	615745	1.08025e+06
Table S 5F Optimization of competition time
Competition time	IC50 (ng/mL)	RLUmax	RLUmax/IC50
10	0.34	573456	1.68664e+06
20	0.12	676598	5.63832e+06
30	0.46	768506	1.67067e+06
