# Supplementary material for: Development of an indirect competitive chemiluminescent enzyme immunoassay for ethanamizuril residue detection in eggs and feed
Source: Food Chem X. 2026 Apr 6;35:103838. doi: 10.1016/j.fochx.2026.103838 (PMC13091162; doi:10.1016/j.fochx.2026.103838)
Supplement: Supplementary file 1 — Supplementary material 1 [file mmc1.zip › mmc1/Table S6 Recovery of the ic-CLEIA for ethanamizuril spiked in eggs and feed.xlsx]

## Sheet: Sheet1
Table S9. Recovery of the ic-CLEIA for ethanamizuril spiked in eggs and feed
Samples	Spiked ethanamizuril (ng/mL)	Intra-assay	Interassay
feed	0.24	0.2	0.22
		0.17	0.15
		0.17	0.18
		0.19	0.2
		0.21	0.19
		0.22	0.21
	12	10.65	11.39
		9.63	9.84
		10.36	10.21
		10.08	9.61
		8.82	8.57
		11.5	10.55
	48	42.86	45.28
		47.39	44.61
		43.65	46.42
		44.93	41.73
		39.82	44.3
		45.89	38.17
eggs	0.24	0.17	0.17
		0.21	0.17
		0.19	0.21
		0.22	0.2
		0.18	0.18
		0.21	0.22
	12	10.44	11.29
		10.15	10.05
		9.11	10.23
		9.96	9.82
		11.46	10.87
		10.78	8.95
	48	45.47	43.32
		43.92	44.94
		48.68	49.09
		41.69	46.34
		47.15	41.15
		46.24	44.13
