# Supplementary material for: Development of an indirect competitive chemiluminescent enzyme immunoassay for ethanamizuril residue detection in eggs and feed
Source: Food Chem X. 2026 Apr 6;35:103838. doi: 10.1016/j.fochx.2026.103838 (PMC13091162; doi:10.1016/j.fochx.2026.103838)
Supplement: Supplementary file 1 — Supplementary material 1 [file mmc1.zip › mmc1/Table S7 Comparison of the ic-CLEIA with HPLC-MSMS for three levels of ethanamizuril residues in eggs and feed.xlsx]

## Sheet: Sheet1
Table S7 Comparison of the ic-CLEIA with HPLC-MS/MS for three levels of ethanamizuril residues in eggs and feed
Samples	ethanamizuril concentration (ng/mL)	ic-CLEIA	HPLC-MS/MS
feed	10	8.67	8.74
		8.43	8.53
		9.12	8.8
		8.11	8.54
		6.83	9.78
		8.67	7.65
	30	28.76	29.54
		30.03	28.91
		26.21	30.76
		27.23	24.98
		23.94	29.54
		27.19	28.38
	90	76.68	90.27
		84.6	82.98
		82.67	90.43
		85.75	81.66
		89.41	87.48
		87.78	89.14
eggs	10	8.95	9.33
		8.77	8.23
		7.36	9.18
		9.13	9.14
		8.58	8.57
		7.76	7.96
	30	28.84	29.15
		29.26	29.28
		27.06	30.14
		25.25	26.47
		25.44	29.35
		28.43	28.32
	90	87.33	88.72
		79.99	81.87
		82	88.94
		85.11	89.6
		90.86	87.25
		87.17	89.63
