# Supplementary material for: Development of an indirect competitive chemiluminescent enzyme immunoassay for ethanamizuril residue detection in eggs and feed
Source: Food Chem X. 2026 Apr 6;35:103838. doi: 10.1016/j.fochx.2026.103838 (PMC13091162; doi:10.1016/j.fochx.2026.103838)
Supplement: Supplementary file 2 — Supplementary material 2 [file mmc2.zip]

Archive with 10 entries (9 files):
- mmc2/
- mmc2/Description of the Interactive data visualization File.docx
- mmc2/Fig. S1 Standard curve of ethanamizuril by indirect competitive enzyme-linked immunosorbent assay (1#).png
- mmc2/Fig. S2 Standard curve of ethanamizuril by indirect competitive enzyme-linked immunosorbent assay (2#).png
- mmc2/Fig. S3 Standard curve of ethanamizuril by indirect competitive enzyme-linked immunosorbent assay (3#).png
- mmc2/Fig. S4 Standard curve of ethanamizuril by indirect competitive enzyme-linked immunosorbent assay (1F7).png
- mmc2/Fig. S5 Standard curve of ethanamizuril by indirect competitive enzyme-linked immunosorbent assay (2D2).png
- mmc2/Fig. S6 Standard curve of ethanamizuril by indirect competitive enzyme-linked immunosorbent assay (3E5).png
- mmc2/Fig. S7 Standard curve of ic-CLEIA for the detection of ethanamizuril.png
- mmc2/Fig. S8 Calibration curve of ic-CLEIA for the detection of ethanamizuril.png
